# Supplementary material for: Learning induces coordinated neuronal plasticity of metabolic demands and functional brain networks
Source: Commun Biol. 2022 May 9;5:428. doi: 10.1038/s42003-022-03362-4 (PMC9085889; doi:10.1038/s42003-022-03362-4)
Supplement: Supplementary file 5 — Supplementary Data 2 [file 42003_2022_3362_MOESM5_ESM.txt]

m1_easy	m2_easy	fv_easy	m1_hard	m2_hard	fv_hard
395.83	825.33	988.27	572.50	3233.32	2694.11
359.17	1203.74	1655.70	632.08	3469.17	3141.55
532.91	630.00	580.69	933.75	2379.16	2836.61
94.37	495.00	594.95	534.58	2167.92	3149.93
404.58	687.50	1627.21	795.83	3370.79	5098.16
304.14	863.33	1672.25	1514.99	2109.59	3955.26
336.67	887.50	1024.89	1209.58	3025.82	3079.87
316.67	3732.91	2199.92	848.12	3092.91	3463.23
650.40	2767.49	1936.26	2621.24	5344.14	5853.96
735.42	1054.16	1634.85	924.16	4650.41	4247.42
591.63	1145.00	1409.03	1399.78	3586.66	4524.85
886.25	3285.25	1433.28	1355.83	4541.67	4453.20
485.00	673.75	1060.68	660.41	2910.41	3409.48
108.33	521.25	1834.60	498.75	2789.57	3443.25
140.83	823.33	897.47	1234.58	2344.57	3146.61
338.75	1764.15	1331.48	795.83	3562.92	3364.09
1460.41	1108.75	2288.02	1835.83	2722.49	2835.78
128.33	504.16	1178.03	583.75	2723.33	2719.10
290.83	753.33	1129.06	1102.50	3592.07	4039.91
423.33	1103.75	1082.60	1187.92	3810.41	4214.89
462.50	1086.67	1319.00	1002.50	3215.82	6504.80
