# Supplementary material for: Learning induces coordinated neuronal plasticity of metabolic demands and functional brain networks
Source: Commun Biol. 2022 May 9;5:428. doi: 10.1038/s42003-022-03362-4 (PMC9085889; doi:10.1038/s42003-022-03362-4)
Supplement: Supplementary file 6 — Supplementary Data 3 [file 42003_2022_3362_MOESM6_ESM.txt]

day_1	day_2	day_3	day_4	day_5	day_6	day_7	day_8	day_9	day_10	day_11	day_12	day_13	day_14	day_15	day_16	day_17	day_18	day_19	day_20	day_21	day_22	day_23	day_24	day_25
789.42	1562.71	1374.09	1917.57	2009.09	1924.43	2164.35	2152.19	2450.91	2540.68	2437.16	1625.89	2305.69	2802.11	3629.40	2684.38	2406.16	3410.75	2216.09	3131.61	2490.58	NaN	NaN	NaN	NaN
1541.99	2389.56	2473.85	3424.44	2237.71	2899.02	4059.44	2875.83	3482.21	2818.67	3798.10	3166.86	3021.64	3384.62	3027.89	2655.25	3367.19	3464.06	3032.80	3400.99	NaN	NaN	NaN	NaN	NaN
1382.56	1381.74	1412.46	1342.99	996.69	2348.51	1244.09	3139.84	1828.52	2003.44	2748.54	2560.40	2107.86	2997.30	3265.40	2479.32	2730.24	3425.24	3029.30	3256.21	NaN	NaN	NaN	NaN	NaN
54.06	607.98	786.30	1205.93	1049.96	1472.22	1635.38	1432.06	1792.43	1480.23	1840.65	1264.28	1135.67	1190.76	1648.40	1976.85	1908.57	1573.29	1937.11	2124.88	NaN	NaN	NaN	NaN	NaN
1246.28	2076.36	1998.40	2566.68	2987.93	3242.75	3030.52	3884.36	3423.42	3380.20	3672.71	3982.60	3838.06	3733.96	3773.92	3756.30	4122.87	4314.99	3328.42	4143.18	NaN	NaN	NaN	NaN	NaN
1315.32	3005.19	3426.84	4176.46	3815.53	3948.60	3229.44	5921.18	4070.06	7043.83	4669.34	3629.94	5970.06	5974.54	3918.82	4704.33	6604.39	3734.09	4014.26	4205.46	2482.72	NaN	NaN	NaN	NaN
1409.80	1929.39	1938.98	2478.67	2267.77	2313.12	2724.19	2604.57	2758.58	3332.01	2721.43	2409.25	2232.11	2398.92	3224.04	3601.62	3585.51	2276.78	3171.08	4052.04	NaN	NaN	NaN	NaN	NaN
1211.83	1563.17	1913.05	1686.19	1681.99	2427.12	2564.69	2779.75	2377.95	4324.56	2683.43	4015.29	3692.74	2777.83	3502.26	3734.82	4241.29	3601.19	4292.63	2952.99	NaN	NaN	NaN	NaN	NaN
1997.36	2317.88	1938.94	1998.56	3656.41	3752.87	3650.74	3310.66	3896.21	3787.16	2495.37	4857.73	3596.56	5456.62	3482.94	5886.94	5559.93	4786.78	5067.80	3834.84	5522.95	3811.31	5465.12	4944.56	NaN
1139.69	1249.06	1699.52	1916.02	2181.06	2386.14	2455.44	2753.74	1898.16	2381.96	2497.46	2981.77	2119.38	2827.67	3033.76	2624.38	3424.68	3452.69	2968.23	2214.74	NaN	NaN	NaN	NaN	NaN
1210.67	1254.12	2309.99	1825.41	2886.73	2640.10	2788.81	3307.14	3449.19	4698.18	3510.10	2505.03	3247.15	3387.98	3139.31	2878.16	2960.13	3483.41	2975.44	3443.58	NaN	NaN	NaN	NaN	NaN
2511.96	3207.33	3509.50	3848.79	2812.24	3898.50	3026.74	2079.62	3413.81	3020.35	2206.12	3351.51	2437.72	4043.76	3671.36	3143.39	2654.43	2669.29	3215.36	1783.26	1765.73	NaN	NaN	NaN	NaN
969.38	1207.44	2141.75	1300.53	1760.60	1960.64	2084.35	2268.43	1341.15	1368.64	1681.09	883.07	1581.83	2020.26	2119.36	2251.70	2506.16	1929.95	2378.98	2202.76	3226.73	2587.80	NaN	NaN	NaN
884.88	1731.19	1399.49	1709.45	2412.62	1784.10	3741.89	2584.87	2586.47	2097.55	2734.73	3215.93	3597.90	3230.91	3203.55	3337.47	3720.64	3849.07	4122.84	4150.70	3817.40	2591.11	4736.39	3349.97	3425.98
252.32	637.60	173.06	697.03	463.64	1064.21	1122.39	689.67	731.73	1179.78	713.54	1813.15	1186.72	847.43	1211.37	1280.11	2109.00	2596.67	2328.29	1803.82	2321.45	3189.17	NaN	NaN	NaN
1008.28	1571.16	1832.87	1473.86	2092.49	2062.97	2007.24	2551.06	3724.30	4010.21	4076.84	3247.29	4207.61	3699.96	3654.53	3471.47	3772.48	4064.51	4682.36	4746.72	NaN	NaN	NaN	NaN	NaN
3134.22	2083.54	1979.58	2045.26	3246.23	3314.36	2966.17	2319.35	2833.95	2335.52	2521.05	3185.98	3558.48	3900.13	2974.96	2660.74	3598.41	2817.83	2162.21	3126.38	NaN	NaN	NaN	NaN	NaN
761.06	1207.12	1292.71	2193.99	1607.67	1428.10	2437.85	2082.71	2441.91	1807.84	1915.04	1850.26	1837.27	1951.30	2287.78	2679.42	1681.62	1901.67	1849.90	2290.68	3033.32	3181.30	NaN	NaN	NaN
1577.46	1900.80	2074.44	2527.14	2416.13	2085.78	2836.16	2879.90	2883.98	3691.67	3375.55	3707.83	2591.44	4382.99	4119.95	3996.65	4730.59	3450.92	3128.51	NaN	NaN	NaN	NaN	NaN	NaN
2020.94	2261.68	2824.61	3443.52	4096.60	2505.71	4027.40	4616.09	3742.21	3956.30	6078.12	3649.56	3765.32	3476.86	3809.88	3645.52	3438.02	3353.54	2496.14	2860.68	NaN	NaN	NaN	NaN	NaN
1604.57	1578.95	2741.88	1645.93	2646.04	3327.05	2956.18	2376.90	2904.92	2324.75	2603.58	2540.50	2995.48	2942.80	3385.33	3350.00	2565.21	3968.29	2814.28	4828.27	4637.32	2735.72	NaN	NaN	NaN
