# Supplementary material for: Learning induces coordinated neuronal plasticity of metabolic demands and functional brain networks
Source: Commun Biol. 2022 May 9;5:428. doi: 10.1038/s42003-022-03362-4 (PMC9085889; doi:10.1038/s42003-022-03362-4)
Supplement: Supplementary file 7 — Supplementary Data 6 [file 42003_2022_3362_MOESM7_ESM.txt]

m1_rest	m2_rest	m1_easy	m2_easy	m1_hard	m2_hard
0.0083	-0.2291	-0.0023	0.0291	0.0572	-0.0067
0.1365	-0.0800	0.3137	0.0972	-0.0148	0.0784
0.1108	-0.1660	0.0188	0.1213	-0.2525	-0.1680
0.0372	-0.0951	0.0449	0.1026	0.0183	-0.0918
0.1028	-0.1487	0.0867	0.0573	-0.0400	-0.0773
0.2221	0.0355	0.0322	0.2251	0.1765	0.1296
-0.2483	0.1994	0.2449	-0.1577	0.3201	-0.1303
0.2857	-0.0613	-0.0395	-0.0380	0.2269	0.0254
0.3439	0.3408	-0.1498	-0.1844	-0.0188	-0.0848
0.1613	0.2250	-0.0502	0.0956	-0.2378	-0.0132
0.1095	0.1169	0.0857	0.2637	0.0709	0.0807
0.1224	0.4956	0.0925	0.2749	0.0674	0.2204
0.1573	0.0364	-0.1933	-0.3968	-0.1094	-0.1122
0.0405	-0.2945	-0.0737	0.1125	-0.0050	0.1490
-0.0312	0.0442	0.0564	-0.1008	-0.0355	-0.1668
0.0978	0.0536	0.0966	-0.0459	0.1082	0.1180
0.1449	-0.0920	-0.1987	0.0108	-0.1330	-0.0118
-0.0290	0.0909	0.2973	-0.1161	0.0452	0.0207
0.7906	0.0550	-0.0866	-0.2169	-0.1251	-0.0482
0.2925	0.2345	-0.0603	0.0020	-0.0115	0.2576
