# Supplementary material for: Learning induces coordinated neuronal plasticity of metabolic demands and functional brain networks
Source: Commun Biol. 2022 May 9;5:428. doi: 10.1038/s42003-022-03362-4 (PMC9085889; doi:10.1038/s42003-022-03362-4)
Supplement: Supplementary file 8 — Supplementary Data 7 [file 42003_2022_3362_MOESM8_ESM.txt]

m1_rest	m2_rest	m1_easy	m2_easy	m1_hard	m2_hard
0.1950	0.2273	0.1433	0.1359	0.0326	-0.1768
0.2689	0.3976	0.1444	0.0378	0.0817	-0.2421
-0.0646	0.1511	0.0249	-0.2095	0.2282	0.0115
-0.0253	0.3240	0.3020	0.1538	0.1985	0.1312
-0.2004	0.1026	-0.1682	-0.2444	-0.0689	-0.0894
0.0805	0.2095	0.3691	-0.2153	0.1807	0.1863
0.0391	0.1737	-0.0795	-0.0440	0.1726	0.0877
0.4633	0.4410	0.2401	0.1660	0.1474	0.0429
0.0954	0.2162	-0.1617	-0.1439	-0.1122	-0.1764
-0.0806	0.1224	0.4307	-0.0257	0.2955	-0.0834
0.3528	-0.0311	0.1648	0.0158	0.3858	0.0121
0.1388	0.0861	-0.0316	0.0861	0.0175	-0.0362
-0.0822	0.0861	-0.1808	0.0251	-0.2243	-0.2622
0.0514	0.1855	0.2008	0.2314	0.4603	-0.2245
0.0067	0.1324	-0.0107	0.1359	-0.0090	-0.1425
0.1555	0.1199	0.1704	0.2340	-0.0714	0.1927
-0.0683	0.2135	0.1490	-0.0234	0.0936	-0.1232
0.1478	0.4286	0.0411	-0.0290	-0.1095	-0.1605
0.0135	0.4361	-0.1014	-0.2105	-0.2001	-0.1314
0.0720	0.1172	0.2105	-0.1866	0.3683	0.1422
0.1966	0.1609	0.3363	0.1099	0.2822	0.3098
