# Supplementary material for: Learning induces coordinated neuronal plasticity of metabolic demands and functional brain networks
Source: Commun Biol. 2022 May 9;5:428. doi: 10.1038/s42003-022-03362-4 (PMC9085889; doi:10.1038/s42003-022-03362-4)
Supplement: Supplementary file 9 — Supplementary Data 4 [file 42003_2022_3362_MOESM9_ESM.txt]

m1_rest	m2_rest	m1_easy	m2_easy	m1_hard	m2_hard
-0.0319	-0.2304	0.1300	0.0068	0.1185	0.0480
-0.2107	-0.1130	0.1689	0.1207	-0.1647	-0.0889
-0.1515	-0.3056	-0.0356	0.1019	-0.2475	0.0066
0.2637	0.0511	0.0230	0.1936	0.1917	0.1775
0.0058	-0.2627	0.0143	0.0893	0.0299	-0.1307
0.4624	0.2246	0.0576	0.1148	0.2188	0.2068
0.2460	0.1363	0.2639	0.0523	0.3878	0.0986
0.2659	-0.2476	-0.1342	0.0628	0.2228	0.0278
0.4581	0.3080	-0.0856	0.0270	-0.0571	-0.0829
0.1420	0.3275	-0.2491	0.2311	-0.0627	0.1789
-0.1517	-0.0457	0.0300	0.2074	0.1273	0.2783
0.2647	0.3129	0.0088	0.3614	-0.0293	0.2506
0.4762	-0.0602	-0.0791	-0.4202	-0.0303	0.0363
-0.2196	-0.1111	-0.0490	0.1809	-0.2513	0.0435
-0.1646	0.0488	-0.1331	0.0350	0.0107	-0.1300
-0.0664	-0.1379	0.2937	-0.0018	0.1899	0.1210
-0.2568	-0.1547	-0.2525	-0.0709	0.0307	0.0573
0.0036	0.2937	0.4264	0.0380	-0.0517	0.1001
-0.4662	-0.3532	0.1620	-0.1357	-0.1629	0.1473
0.4287	0.1547	0.1352	0.0169	0.0723	0.0260
