# Supplementary material for: Learning induces coordinated neuronal plasticity of metabolic demands and functional brain networks
Source: Commun Biol. 2022 May 9;5:428. doi: 10.1038/s42003-022-03362-4 (PMC9085889; doi:10.1038/s42003-022-03362-4)
Supplement: Supplementary file 10 — Supplementary Data 5 [file 42003_2022_3362_MOESM10_ESM.txt]

m1_rest	m2_rest	m1_easy	m2_easy	m1_hard	m2_hard
0.1047	0.2768	0.1338	0.1257	0.0045	-0.0967
0.3843	0.4277	0.1561	0.1230	0.1592	-0.0905
-0.0778	0.0081	-0.1145	-0.0817	0.2689	-0.1071
0.0286	0.3383	-0.0033	0.0753	0.1917	0.0917
-0.5396	0.0724	-0.0911	0.1953	-0.0404	-0.1764
0.0431	0.0586	0.1467	-0.1369	0.1839	0.2156
0.3417	0.2376	0.0973	0.1003	0.1420	0.0120
0.3002	0.2512	-0.0999	0.2113	0.2104	0.0211
0.0431	0.1834	0.0384	-0.0346	-0.1989	-0.1270
0.0999	0.1312	0.2253	-0.0072	0.1771	0.0416
0.3654	0.2053	0.2893	0.1098	0.3368	0.0689
0.2374	0.1656	-0.0957	0.0751	-0.0165	0.0367
-0.1598	0.2091	-0.2260	0.0565	0.0330	-0.1983
0.0861	0.0469	0.1727	0.0567	0.4543	-0.4930
0.0691	0.2625	0.0923	0.1744	0.0795	-0.1281
0.2249	0.3866	0.3700	0.2796	0.0434	0.3623
-0.1140	0.3359	-0.0139	-0.1653	0.0495	-0.0917
0.0953	0.3146	0.0805	-0.3422	0.0254	-0.1655
0.2892	0.3777	0.1928	0.0084	-0.0184	-0.0272
0.0606	0.1391	0.2340	0.1333	0.4013	0.0271
0.1542	0.3295	0.0981	0.1163	0.2700	0.3010
