# Supplementary material for: Learning induces coordinated neuronal plasticity of metabolic demands and functional brain networks
Source: Commun Biol. 2022 May 9;5:428. doi: 10.1038/s42003-022-03362-4 (PMC9085889; doi:10.1038/s42003-022-03362-4)
Supplement: Supplementary file 11 — Supplementary Data 8 [file 42003_2022_3362_MOESM11_ESM.txt]

dACC_rest-hard	score
19.00	12.00
17.00	14.00
11.00	4.00
9.00	2.00
21.00	13.00
7.00	1.00
8.00	9.00
10.00	10.00
20.00	21.00
18.00	20.00
14.00	16.00
15.00	19.00
3.00	8.00
2.00	7.00
1.00	3.00
5.00	15.00
16.00	5.00
13.00	6.00
12.00	17.00
6.00	18.00
4.00	11.00
