# Supplementary material for: Learning induces coordinated neuronal plasticity of metabolic demands and functional brain networks
Source: Commun Biol. 2022 May 9;5:428. doi: 10.1038/s42003-022-03362-4 (PMC9085889; doi:10.1038/s42003-022-03362-4)
Supplement: Supplementary file 13 — Supplementary Data 10 [file 42003_2022_3362_MOESM13_ESM.txt]

dACC_rest-hard	Duration_by_correct
19.00	3.00
17.00	9.00
11.00	13.00
9.00	18.00
21.00	4.00
7.00	6.00
8.00	11.00
10.00	17.00
20.00	5.00
18.00	10.00
14.00	8.00
15.00	15.00
3.00	16.00
2.00	19.00
1.00	20.00
5.00	21.00
16.00	14.00
13.00	1.00
12.00	7.00
6.00	2.00
4.00	12.00
