# Supplementary material for: Learning induces coordinated neuronal plasticity of metabolic demands and functional brain networks
Source: Commun Biol. 2022 May 9;5:428. doi: 10.1038/s42003-022-03362-4 (PMC9085889; doi:10.1038/s42003-022-03362-4)
Supplement: Supplementary file 14 — Supplementary Data 12 [file 42003_2022_3362_MOESM14_ESM.txt]

dACC_rest_CMRGlu	dACC_rest_FC	dACC_hard_CMRGlu	dACC_hard_FC
9.57	9.57	6.14	6.14
7.67	9.92	5.37	4.05
7.16	9.29	4.98	2.28
7.24	8.65	5.21	0.78
7.55	7.73	4.95	0.31
7.74	7.42	4.80	0.33
8.47	6.84	4.75	0.52
7.91	6.55	4.64	1.41
5.79	6.62	5.54	2.10
0.43	5.89	6.06	1.00
