# Supplementary material for: Learning induces coordinated neuronal plasticity of metabolic demands and functional brain networks
Source: Commun Biol. 2022 May 9;5:428. doi: 10.1038/s42003-022-03362-4 (PMC9085889; doi:10.1038/s42003-022-03362-4)
Supplement: Supplementary file 15 — Supplementary Data 11 [file 42003_2022_3362_MOESM15_ESM.txt]

Insula_rest_CMRGlu	Insula_rest_FC	Insula_hard_CMRGlu	Insula_hard_FC
8.60	8.60	8.74	8.74
7.27	8.74	8.27	7.64
6.83	8.44	8.12	5.80
6.61	8.84	8.65	4.18
6.36	9.27	9.27	3.04
5.69	9.92	9.67	2.48
4.84	10.29	9.64	2.83
3.90	9.73	9.93	3.59
2.52	9.37	8.69	3.42
0.60	9.57	3.90	0.61
