# Supplementary material for: Learning induces coordinated neuronal plasticity of metabolic demands and functional brain networks
Source: Commun Biol. 2022 May 9;5:428. doi: 10.1038/s42003-022-03362-4 (PMC9085889; doi:10.1038/s42003-022-03362-4)
Supplement: Supplementary file 16 — Supplementary Data 13 [file 42003_2022_3362_MOESM16_ESM.txt]

dACC_rest	dACC_hard	Insula_rest	Insula_hard
9.57	6.14	8.60	8.74
9.58	6.15	8.61	8.74
9.58	6.15	8.60	8.75
9.59	6.16	8.59	8.74
9.59	6.14	8.59	8.75
9.56	6.13	8.56	8.75
9.55	6.12	8.64	8.73
9.54	6.15	8.59	8.65
9.57	6.16	8.63	8.72
9.40	6.27	8.52	8.70
